# Supplementary material for: Pragmatic cardiovascular-kidney-metabolic burden categories and 5-year all-cause mortality in Vietnamese outpatients: A retrospective cohort study
Source: PLoS One. 2026 Jul 22;21(7):e0354433. doi: 10.1371/journal.pone.0354433 (PMC13390809; doi:10.1371/journal.pone.0354433)
Supplement: S4 Code — (PY) [file pone.0354433.s004.py]

#!/usr/bin/env python3
"""
Reproduce the privacy-hardened revised analyses for the CKM burden manuscript.

This script uses an anonymized public dataset. Exact ages and calendar dates are not shared;
age is represented using prespecified categories (<40, 40-60, >60 years). The main adjusted
models therefore use age group and sex, matching the revised public dataset.
"""
from __future__ import annotations
from pathlib import Path
import math
import numpy as np
import pandas as pd
import matplotlib.pyplot as plt
import statsmodels.api as sm
from scipy.stats import chi2
from statsmodels.duration.hazard_regression import PHReg

ROOT = Path(__file__).resolve().parents[1]
DATA = ROOT / "data" / "ckm_vietnam_outpatients_5year_anonymized.csv"
OUT = ROOT / "reproduced_outputs"
OUT.mkdir(exist_ok=True)

def p_fmt(p: float) -> str:
    return "<0.001" if p < 0.001 else f"{p:.3f}"

def fit_logit(y, X):
    Xc = sm.add_constant(X, has_constant="add")
    return sm.Logit(y.astype(int), Xc.astype(float)).fit(disp=0, maxiter=200)

def or_hr_table(result, labels, estimate_name="estimate"):
    params = np.asarray(result.params, dtype=float)
    conf = np.asarray(result.conf_int(), dtype=float)
    pvals = np.asarray(result.pvalues, dtype=float)
    rows = []
    for i, label in enumerate(labels):
        beta = float(params[i]); lo, hi = conf[i, 0], conf[i, 1]
        rows.append({"term": label, estimate_name: math.exp(beta), "ci_lower": math.exp(float(lo)), "ci_upper": math.exp(float(hi)), "p_value": float(pvals[i])})
    return pd.DataFrame(rows)

def make_design(df):
    cat = pd.Categorical(df["ckm_regression_reference"], categories=["A+B", "C", "D"])
    X = pd.get_dummies(cat, drop_first=True).astype(float)
    X.index = df.index
    X.columns = ["Category C vs A+B", "Category D vs A+B"]
    return X

def km_step(times, events, max_time=5.0):
    order = np.argsort(times); times = times[order]; events = events[order]
    event_times = np.unique(times[(events == 1) & (times <= max_time)])
    surv = 1.0; xs = [0.0]; ys = [1.0]
    for t in event_times:
        at_risk = np.sum(times >= t)
        deaths = np.sum((times == t) & (events == 1))
        if at_risk > 0:
            xs.extend([float(t), float(t)]); ys.extend([surv, surv * (1.0 - deaths / at_risk)]); surv = ys[-1]
    xs.append(max_time); ys.append(surv)
    return np.array(xs), np.array(ys)

def logrank_test(df, group_col="ckm_burden_category"):
    groups = [g for g in ["A", "B", "C", "D"] if (df[group_col] == g).any()]
    event_times = np.sort(df.loc[df["death_5year"] == 1, "followup_5year"].unique())
    k = len(groups); O = np.zeros(k); E = np.zeros(k); V = np.zeros((k, k))
    for t in event_times:
        at_risk_total = (df["followup_5year"] >= t).sum()
        deaths_total = ((df["followup_5year"] == t) & (df["death_5year"] == 1)).sum()
        if at_risk_total <= 1 or deaths_total == 0: continue
        n_g = np.array([((df[group_col] == g) & (df["followup_5year"] >= t)).sum() for g in groups], dtype=float)
        d_g = np.array([((df[group_col] == g) & (df["followup_5year"] == t) & (df["death_5year"] == 1)).sum() for g in groups], dtype=float)
        O += d_g; E += deaths_total * n_g / at_risk_total
        factor = deaths_total * (at_risk_total - deaths_total) / (at_risk_total - 1)
        for i in range(k):
            for j in range(k):
                V[i, j] += factor * ((n_g[i] / at_risk_total) * (1 - n_g[i] / at_risk_total) if i == j else -(n_g[i] / at_risk_total) * (n_g[j] / at_risk_total))
    diff = O - E
    chi2_stat = float(diff[:-1].T @ np.linalg.pinv(V[:-1, :-1]) @ diff[:-1])
    return chi2_stat, k - 1, float(chi2.sf(chi2_stat, k - 1))

def main():
    df = pd.read_csv(DATA)
    # Main descriptive outputs.
    pd.DataFrame({"metric": ["n_participants", "five_year_deaths", "five_year_death_percent", "five_year_person_years"],
                  "value": [len(df), int(df.death_5year.sum()), round(df.death_5year.mean()*100, 1), round(df.followup_5year.sum(), 1)]}).to_csv(OUT/"dataset_summary.csv", index=False)
    by_cat = df.groupby("ckm_burden_category", observed=False).agg(n=("record_id", "count"), death_5year_n=("death_5year", "sum"), followup_5year_person_years=("followup_5year", "sum"), death_full_recorded_followup_n=("death_full_recorded_followup", "sum")).reset_index()
    by_cat["death_5year_percent"] = (by_cat.death_5year_n / by_cat.n * 100).round(1)
    by_cat.to_csv(OUT/"mortality_by_ckm_category_5year.csv", index=False)
    age_strata = df.groupby(["age_group", "ckm_regression_reference"], observed=False).agg(n=("record_id", "count"), death_5year_n=("death_5year", "sum")).reset_index()
    age_strata["death_5year_percent"] = np.where(age_strata.n > 0, (age_strata.death_5year_n / age_strata.n * 100).round(1), np.nan)
    age_strata.to_csv(OUT/"age_stratified_mortality_by_regression_category.csv", index=False)

    X = make_design(df)
    Xadj = pd.concat([X, df[["age_group_score", "male"]].astype(float)], axis=1)
    logit = fit_logit(df.death_5year, Xadj)
    or_tbl = or_hr_table(logit, ["Intercept"] + list(Xadj.columns), "odds_ratio")
    or_tbl.to_csv(OUT/"logistic_model_age_group_sex_adjusted_odds_ratios_5year.csv", index=False)

    cox = PHReg(df.followup_5year, Xadj, status=df.death_5year).fit()
    cox_tbl = or_hr_table(cox, list(Xadj.columns), "hazard_ratio")
    cox_tbl.to_csv(OUT/"cox_model_age_group_sex_adjusted_hazard_ratios_5year.csv", index=False)

    # Ordinal burden model.
    Xord = pd.concat([df[["ckm_burden_score"]].astype(float), df[["age_group_score", "male"]].astype(float)], axis=1)
    ord_logit = fit_logit(df.death_5year, Xord)
    or_hr_table(ord_logit, ["Intercept"] + list(Xord.columns), "odds_ratio").to_csv(OUT/"ordinal_logistic_model_age_group_sex_adjusted_5year.csv", index=False)
    ord_cox = PHReg(df.followup_5year, Xord, status=df.death_5year).fit()
    or_hr_table(ord_cox, list(Xord.columns), "hazard_ratio").to_csv(OUT/"ordinal_cox_model_age_group_sex_adjusted_5year.csv", index=False)

    # Sensitivity analyses.
    sens = df[df.near_baseline_death == 0].copy()
    Xs = make_design(sens)
    Xsadj = pd.concat([Xs, sens[["age_group_score", "male"]].astype(float)], axis=1)
    sens_logit = fit_logit(sens.death_5year, Xsadj)
    or_hr_table(sens_logit, ["Intercept"] + list(Xsadj.columns), "odds_ratio").to_csv(OUT/"sensitivity_excluding_near_baseline_deaths_age_group_sex_adjusted_logistic_or.csv", index=False)
    full_cox = PHReg(df.followup_recorded_years_rounded, Xadj, status=df.death_full_recorded_followup).fit()
    or_hr_table(full_cox, list(Xadj.columns), "hazard_ratio").to_csv(OUT/"sensitivity_full_recorded_followup_age_group_sex_adjusted_cox_hr.csv", index=False)
    full_ord = PHReg(df.followup_recorded_years_rounded, Xord, status=df.death_full_recorded_followup).fit()
    or_hr_table(full_ord, list(Xord.columns), "hazard_ratio").to_csv(OUT/"sensitivity_full_recorded_followup_ordinal_age_group_sex_adjusted_cox_hr.csv", index=False)

    # Numbers at risk and crop-safe Figure 1.
    risk_rows = []
    for g in ["A", "B", "C", "D"]:
        sub = df[df.ckm_burden_category == g]
        for t in [0, 1, 2, 3, 4, 5]:
            risk_rows.append({"ckm_burden_category": g, "time_year": t, "n_at_risk": int((sub.followup_5year >= t).sum())})
    risk_table = pd.DataFrame(risk_rows)
    risk_table.to_csv(OUT/"numbers_at_risk_0_to_5_years.csv", index=False)
    chi2_stat, df_logrank, p_logrank = logrank_test(df)

    # The figure is intentionally kept at 5.0 inches wide (1500 px at 300 dpi) so that
    # Editorial Manager can place the TIFF into the reviewer PDF without cropping.
    fig = plt.figure(figsize=(5.0, 6.3), dpi=300)
    ax = fig.add_axes([0.16, 0.42, 0.79, 0.50])
    linestyles = {"A": "-", "B": "--", "C": "-.", "D": ":"}
    for g in ["A", "B", "C", "D"]:
        sub = df[df.ckm_burden_category == g]
        xs, ys = km_step(sub.followup_5year.to_numpy(float), sub.death_5year.to_numpy(int), 5.0)
        ax.step(xs, ys, where="post", linestyle=linestyles[g], linewidth=1.8, label=f"Category {g}")
    ax.set_xlim(0, 5)
    ax.set_xticks([0, 1, 2, 3, 4, 5])
    ax.set_ylim(0.65, 1.01)
    ax.set_xlabel("Time since baseline (years)")
    ax.set_ylabel("Survival probability")
    ax.grid(True, alpha=0.25, linewidth=0.6)
    ax.legend(frameon=False, loc="lower left", ncol=2)
    ax.text(0.98, 0.96, f"Log-rank p={p_fmt(p_logrank)}", transform=ax.transAxes, ha="right", va="top", fontsize=8)

    ax2 = fig.add_axes([0.16, 0.08, 0.79, 0.26])
    ax2.axis("off")
    ax2.set_xlim(-1.85, 5.1)
    ax2.set_ylim(-0.15, 4.85)
    label_x = -1.85
    ax2.text(label_x, 4.55, "No. at risk", fontsize=8, fontweight="bold")
    ax2.plot([label_x, 5.0], [4.32, 4.32], color="0.65", linewidth=0.6)
    ax2.text(label_x, 4.05, "Years", ha="left", va="center", fontsize=8)
    times = [0, 1, 2, 3, 4, 5]
    for j, t in enumerate(times):
        ax2.text(j, 4.05, str(t), ha="center", va="center", fontsize=8)
    for i, g in enumerate(["A", "B", "C", "D"]):
        y = 3.45 - i * 0.72
        ax2.text(label_x, y, f"Category {g}", ha="left", va="center", fontsize=8)
        for j, t in enumerate(times):
            val = int(risk_table[(risk_table.ckm_burden_category == g) & (risk_table.time_year == t)].n_at_risk.iloc[0])
            ax2.text(j, y, str(val), ha="center", va="center", fontsize=8)
    fig.savefig(OUT/"Fig1_KM_5year_CKM_burden_reproduced.png", dpi=300)
    fig.savefig(OUT/"Fig1_KM_5year_CKM_burden_reproduced.tif", dpi=300, pil_kwargs={"compression":"tiff_lzw"})
    plt.close(fig)

    print("Reanalysis complete. Outputs written to", OUT)

if __name__ == "__main__":
    main()
